# Supplementary material for: Physalin F, a Potent Inhibitor of Lymphocyte Function, Is a Calcineurin Inhibitor and Has Synergistic Effect with Dexamethasone
Source: Molecules. 2025 Feb 16;30(4):916. doi: 10.3390/molecules30040916 (PMC11858416; doi:10.3390/molecules30040916)
Supplement: Supplementary file 1 [file molecules-30-00916-s001.zip]

Archive with 1 entries (1 files):
- molecules-3436856-supplementary.pdf
